# Supplementary material for: Reinvigoration of innate and adaptive immunity via therapeutic cellular vaccine for patients with AML
Source: Mol Ther Oncolytics. 2022 Sep 23;27:315–32. doi: 10.1016/j.omto.2022.09.001 (PMC12447268; doi:10.1016/j.omto.2022.09.001)
Supplement: Table S1. Protocol synopsis [file mmc2.xlsx]

## Sheet: Sheet1
	Table S1 Protocol Synopsis.
	Section	Contents
	Investigational New Drug	aAVC-WT1 (WT1-expressing artificial adjuvant vector cells)
	Study Title	A Phase I study of aAVC-WT1 Therapy in Adult Patients with Relapsed or Refractory Acute Myeloid Leukemia
	Objectives	Primary Objective(s):
		To evaluate the safety of aAVC-WT1 in patients with relapsed or refractory acute myeloid leukemia
		To determine the optimal dose for a Phase II study
		Secondary Objective:
		To investigate the immune response induced by aAVC-WT1
	Primary Endpoint	Safety (First-in-Human)
	Secondary Endpoint	1. NKT cell-specific immune response
		2. Clinical efficacy
	Study Design	This is a phase 1 study designed to evaluate the safety of aAVC-WT1. Patients who meet the diagnostic criteria for primary or secondary acute myeloid leukemia, and who have relapsed or are refractory to treatment.
	Dosage and Administration	3+3 dose-escalation (1x106 cells/body, 1x107 cells/body, 1x108 cells/body)
		intravenous injection
	Inclusion/Exclusion criteria (Initial administration criteria)	Inclusion criteria:
		● Signed informed consent prior to study
		● Age 20 years or older at the time of consent
		● Relapsed or refractory acute myeloid leukemia, primary or secondary, with at least one salvage chemotherapy
		● Confirmed 1,500 or higher WT1mRNA copy numbers/μg in peripheral blood
		● ECOG performance status of 2 or less
		● At least 12 weeks of life expectancy
		Exclusion Criteria:
		● Acute promyelocytic leukemia or BCR-ABL-positive leukemia
		● Central nervous system and/or extramedullary involvement
		● Prior therapy-related grade 2 or higher non-hematologic toxicities
		● Clinically significant graft-versus-host disease (GVHD) required for systemic therapy
		● Recipient of treatments or procedures including
		1) systemic immunosuppressive agents including steroids within 14 days
		2) another clinical trial within 4 weeks
		3) allogeneic hematopoietic stem cell transplantation (allo-HSCT) within 8 weeks
		4) chemotherapy within 14 days, excluding hydroxycarbamide given for blast control
		l Laboratory examinations within 14 days prior to registration that meet the following criteria
		1) AST and ALT levels at least 3 times the institutional ULN
		2) direct bilirubin level at least twice the institutional ULN.
		3) peripheral blood total lymphocyte count of 5.0 x102/μL or less
		4) eGFR less than 45 mL/min
		5) SpO2 less than 94% at room air
		● Other active malignancies
		● History of angina pectoris or myocardial infarction within 12 weeks, congestive heart failure with NYHA cardiac function III or higher, or serious ECG abnormalities
		● Poorly controlled hypertension
		● Poorly controlled diabetes mellitus
		● Interstitial pneumonia, pulmonary fibrosis, stage III or higher COPD
		● DIC
		● Active and poorly controlled infectious disease
		● Positive for HBV, HCV or HIV
		● Congenital or acquired immunodeficiency
		● Pregnant, potentially pregnant or lactating patients
		● History of severe allergy to drugs, vaccines, or biological products
		● Other conditions judged inappropriate by principal investigator (PI) or sub-PI
	Concomitant use of prohibited drugs and therapies	1. Anti-neoplastic therapy
		● Chemotherapy other than hydroxycarbamide
		● Immunotherapy
		● Allo-HSCT or donor lymphocyte infusion
		● Radiation therapy
		● Other therapies with potentially antineoplastic effects
		2. Long-term systemic administration of steroids
		3. Systemic administration of other immunosuppressive agents
		4. Other investigational and/or unapproved drugs
	Duration of participation in the study for each subject	From the date of consent to the end of the last observation (12 months after the first dose)
	Discontinuation criteria	1) Difficulty in continuing the study due to deterioration of general condition (including death)
		2) It was found after enrollment that the subject did not meet the selection criteria or violated the exclusion criteria.
		3) In the opinion of the investigator, progression of the disease requiring alternative therapy
		4) The dose of hydroxycarbamide was increased from the initial dose.
		5) In the opinion of the investigator, serious deviation from the study protocol
		6) Decision by the subject to withdraw consent or discontinue participation in the clinical trial
		7) Exclusion of the subject from the study is justified by the investigator for any other reason.
	Study method	Single-center, dose-escalation, open-label study
	Number of patients	2 to 18
	Clinical trial period	February 2017 - March 2019
	Medical Institution	Research Hospital, The Institute of Medical Science, The University of Tokyo
		(IMSUT Hospital)
	Principal investigator（(Person who will conduct the clinical trial)	Department of Hematology and Oncology, IMSUT Hospital
		Arinobu Tojo, MD, PhD
	IND Manufacturer	Laboratory for Immunotherapy, RIKEN Center for Integrative Medical Science
		Shin-ichiro Fujii, MD, PhD
	Clinical Trial Secretariat	Center for Translational Research, IMSUT Hospital
