# Supplementary material for: Reinvigoration of innate and adaptive immunity via therapeutic cellular vaccine for patients with AML
Source: Mol Ther Oncolytics. 2022 Sep 23;27:315–32. doi: 10.1016/j.omto.2022.09.001 (PMC12447268; doi:10.1016/j.omto.2022.09.001)
Supplement: Table S3. WT1 peptide library [file mmc3.xlsx]

## Sheet: Sheet1
	Table S3. WT1 peptide library.
	No.	No. of sub-pool	Peptide sequence
	1	1	MQDPASTCVPEPASQ
	2		ASTCVPEPASQHTLR
	3		VPEPASQHTLRSGPG
	4		ASQHTLRSGPGCLQQ
	5		TLRSGPGCLQQPEQQ
	6		GPGCLQQPEQQGVRD
	7		LQQPEQQGVRDPGGI
	8		EQQGVRDPGGIWAKL
	9		VRDPGGIWAKLGAAE
	10		GGIWAKLGAAEASAE
	11		AKLGAAEASAERLQG
	12		AAEASAERLQGRRSR
	13		SAERLQGRRSRGASG
	14	2	LQGRRSRGASGSEPQ
	15		RSRGASGSEPQQMGS
	16		ASGSEPQQMGSDVRD
	17		EPQQMGSDVRDLNAL
	18		MGSDVRDLNALLPAV
	19		VRDLNALLPAVPSLG
	20		NALLPAVPSLGGGGG
	21		PAVPSLGGGGGCALP
	22		SLGGGGGCALPVSGA
	23		GGGCALPVSGAAQWA
	24		ALPVSGAAQWAPVLD
	25		SGAAQWAPVLDFAPP
	26		AQWAPVLDFAPPGAS
	27	3	PVLDFAPPGASAYGS
	28		FAPPGASAYGSLGGP
	29		GASAYGSLGGPAPPP
	30		YGSLGGPAPPPAPPP
	31		GGPAPPPAPPPPPPP
	32		PPPAPPPPPPPPPHS
	33		PPPPPPPPPHSFIKQ
	34		PPPPPHSFIKQEPSW
	35		PHSFIKQEPSWGGAE
	36		IKQEPSWGGAEPHEE
	37		PSWGGAEPHEEQCLS
	38		GAEPHEEQCLSAFTV
	39		HEEQCLSAFTVHFSG
	40	4	CLSAFTVHFSGQFTG
	41		FTVHFSGQFTGTAGA
	42		FSGQFTGTAGACRYG
	43		FTGTAGACRYGPFGP
	44		AGACRYGPFGPPPPS
	45		RYGPFGPPPPSQASS
	46		FGPPPPSQASSGQAR
	47		PPSQASSGQARMFPN
	48		ASSGQARMFPNAPYL
	49		GQARMFPNAPYLPSC
	50		MFPNAPYLPSCLESQ
	51		APYLPSCLESQPAIR
	52		PSCLESQPAIRNQGY
	53	5	ESQPAIRNQGYSTVT
	54		AIRNQGYSTVTFQGT
	55		NQGYSTVTFQGTPSY
	56		STVTFQGTPSYGHTP
	57		FQGTPSYGHTPSHHA
	58		PSYGHTPSHHAAQFP
	59		HTPSHHAAQFPNHSF
	60		HHAAQFPNHSFKHED
	61		AQFPNHSFKHEDPMG
	62		NHSFKHEDPMGQQGS
	63		KHEDPMGQQGSLGEQ
	64		PMGQQGSLGEQQYSV
	65		GQQGSLGEQQYSVPP
	66	6	SLGEQQYSVPPPVYG
	67		EQQYSVPPPVYGCHT
	68		SVPPPVYGCHTPTDS
	69		PVYGCHTPTDSCTGS
	70		CHTPTDSCTGSQALL
	71		TDSCTGSQALLLRTP
	72		TGSQALLLRTPYSSD
	73		ALLLRTPYSSDNLYQ
	74		RTPYSSDNLYQMTSQ
	75		SSDNLYQMTSQLECM
	76		LYQMTSQLECMTWNQ
	77		TSQLECMTWNQMNLG
	78		ECMTWNQMNLGATLK
	79	7	WNQMNLGATLKGVAA
	80		NLGATLKGVAAGSSS
	81		TLKGVAAGSSSSVKW
	82		VAAGSSSSVKWTEGQ
	83		SSSSVKWTEGQSNHS
	84		VKWTEGQSNHSTGYE
	85		EGQSNHSTGYESDNH
	86		NHSTGYESDNHTTPI
	87		GYESDNHTTPILCGA
	88		DNHTTPILCGAQYRI
	89		TPILCGAQYRIHTHG
	90		CGAQYRIHTHGVFRG
	91		YRIHTHGVFRGIQDV
	92	8	THGVFRGIQDVRRVP
	93		FRGIQDVRRVPGVAP
	94		IQDVRRVPGVAPTLV
	95		RRVPGVAPTLVRSAS
	96		GVAPTLVRSASETSE
	97		TLVRSASETSEKRPF
	98		SASETSEKRPFMCAY
	99		TSEKRPFMCAYPGCN
	100		RPFMCAYPGCNKRYF
	101		CAYPGCNKRYFKLSH
	102		GCNKRYFKLSHLQMH
	103		RYFKLSHLQMHSRKH
	104		LSHLQMHSRKHTGEK
	105	9	LQMHSRKHTGEKPYQ
	106		SRKHTGEKPYQCDFK
	107		TGEKPYQCDFKDCER
	108		PYQCDFKDCERRFSR
	109		DFKDCERRFSRSDQL
	110		CERRFSRSDQLKRHQ
	111		FSRSDQLKRHQRRHT
	112		DQLKRHQRRHTGVKR
	113		RHQRRHTGVKPFQCK
	114		RHTGVKPFQCKTCQR
	115		VKPFQCKTCQRKFSR
	116		FQCKTCQRKFSRSDH
	117		TCQRKFSRSDHLKTH
	118	10	KFSRSDHLKTHTRTH
	119		SDHLKTHTRTHTGKT
	120		KTHTRTHTGKTSEKP
	121		RTHTGKTSEKPFSCR
	122		GKTSEKPFSCRWPSC
	123		EKPFSCRWPSCQKKF
	124		SCRWPSCQKKFARSD
	125		PSCQKKFARSDELVR
	126		KKFARSDELVRHHNM
	127		RSDELVRHHNMHQRN
	128		LVRHHNMHQRNMTKL
	129		HNMHQRNMTKLQLAL
