# Supplementary material for: Reinvigoration of innate and adaptive immunity via therapeutic cellular vaccine for patients with AML
Source: Mol Ther Oncolytics. 2022 Sep 23;27:315–32. doi: 10.1016/j.omto.2022.09.001 (PMC12447268; doi:10.1016/j.omto.2022.09.001)
Supplement: Table S4. Antibody panel for flow cytometry [file mmc4.xlsx]

## Sheet: Sheet1
	Table S4. Antibody panel for flow cytometry.
	Antibodies	Source
	Mouse anti-human MICA/MICB (6D4) Alexa488	Biolegend
	Mouse IgG2a, isotype control antibody (MOPC-173) Alexa488	Biolegend
	Mouse anti-human CD14 (HCD14) FITC	Biolegend
	Mouse anti-human CD20 (2H7) FITC	Biolegend
	Mouse anti-human CD3 (HIT3a) FITC	Biolegend
	Mouse anti-human CD33 (HIM3-4) FITC	Biolegend
	Mouse anti-human CD34 (581) FITC	Biolegend
	Mouse anti-human CD45 (HIT3a) FITC	Biolegend
	Mouse anti-human CD8a (RPA-T8) FITC	Biolegend
	Mouse anti-human Ki67 (SolA15) FITC	eBio
	Mouse anti-human TCR Vα24 (C15) FITC	Beckman Coulter
	Mouse anti-human CD123 (6H6) PerCP/Cy5.5	Biolegend
	Mouse anti-human CD155 (SKII.4) PerCP/Cy5.5	Biolegend
	Mouse anti-human CD4 (OKT4) PerCP/Cy5.5	Biolegend
	Mouse anti-human CD56 (HCD56) PerCP/Cy5.5	Biolegend
	Mouse anti-human CD152 (BNI3) PerCP/Cy5.5	Biolegend
	Mouse IgG1, isotype control antibody (MOPC-21) PerCP/Cy5.5	Biolegend
	Mouse IgG2a, isotype control antibody (MOPC-173) PerCP/Cy5.5	Biolegend
	Mouse IgG2a, isotype control antibody (MOPC-173) Alexa647	Biolegend
	Mouse anti-human CD273 (24F.10C12) Alexa647	Biolegend
	Mouse anti-human CD137L (5F4) APC	Biolegend
	Mouse anti-human CD13 (WM15) APC	Biolegend
	Mouse anti-human CD3 (HIT3a) APC	Biolegend
	Mouse anti-human CD33 (WM53) APC	Biolegend
	Mouse anti-human CD34 (8G12) APC	BD
	Mouse anti-human CD56 (5.1H11) APC	Biolegend
	Mouse anti-human Foxp3 (236A/E7) APC	eBio
	Mouse anti-human IFN-γ (B27) APC	Biolegend
	Mouse anti-human KLRG1 (13F12F2) APC	eBio
	Mouse IgG1, isotype control antibody (MOPC-21) APC	Biolegend
	Mouse IgG2a, isotype control antibody (MOPC-173) APC	Biolegend
	Mouse anti-human CD11c (B-ly6) Alexa700	BD
	Mouse anti-human CD16 (3G8) Alexa700	Biolegend
	Mouse anti-human CD34 (561) Alexa700	Biolegend
	Mouse IgG2a, isotype control antibody (MOPC-173) Alexa700	Biolegend
	Mouse anti-human LAG-3 (T47-530) APC-R700	BD
	Mouse IgG1, isotype control antibody (X40) APC-R700	BD
	Mouse anti-human CD137 (4B4-1) APC/Cy7	Biolegend
	Mouse anti-human CD16 (3G8) APC/Cy7	Biolegend
	Mouse anti-human CD1c (L161) APC/Cy7	Biolegend
	Mouse anti-human CD41 (HIP8) APC/Cy7	Biolegend
	Mouse anti-human CD8a (HIT8a) APC/Cy7	Biolegend
	Mouse IgG1, isotype control antibody (MOPC-21) APC/Cy7	Biolegend
	Mouse anti-human CD45 (HI30) biotin	Biolegend
	Mouse anti-human CD141 (M80) BV421	Biolegend
	Mouse anti-human Granzyme B (GB11) BV421	BD
	Mouse IgG1, isotype control antibody (MOPC-21) BV421	Biolegend
	Mouse IgGA2, isotype control antibody (MOPC-173) BV421	Biolegend
	Mouse anti-human CD314 (1D11) BV421	Biolegend
	Mouse anti-human CD366 (F38-2E2) BV421	Biolegend
	Mouse anti-human CD4 (RPA-T4) PB	Biolegend
	Mouse anti-human CD45 (HI30) PB	Biolegend
	Mouse anti-human HLA-A,B,C (W6/32) PB	Biolegend
	Mouse anti-human CD4 (OKT4) BV510	Biolegend
	Mouse anti-human CD33 (P67.6) BV605	Biolegend
	Mouse anti-human CD45 (HI30) BV605	Biolegend
	Mouse anti-human CD62L (DREG-56) BV605	Biolegend
	Mouse anti-human CD8a (RPA-T8) BV605	Biolegend
	Mouse anti-human CXCR5 (RF8B2) BV605	Biolegend
	Mouse IgG1, isotype control antibody (MOPC-21) BV605	Biolegend
	Mouse anti-human CD335 (9E2) BV605	Biolegend
	Mouse anti-human CD14 (M5E2) BV605	Biolegend
	Mouse anti-human CD27 (O323) BV605	Biolegend
	Mouse anti-human CD56 (5.1H11) BV605	Biolegend
	Mouse anti-human CD8a (RPA-T8) BV605	Biolegend
	Mouse IgG1, isotype control antibody (MOPC-21) BV605	Biolegend
	Mouse IgG2a, isotype control antibody (MOPC-173) BV605	Biolegend
	Mouse anti-human CD141 (1A4) BV711	BD
	Mouse anti-human CD11a (3.9) BV711	Biolegend
	Mouse anti-human CD8 (SK1) BV711	Biolegend
	Mouse IgG1, isotype control antibody (MOPC-21) BV711	Biolegend
	Mouse IgG2b, isotype control antibody (MOPC-11) BV711	Biolegend
	Mouse anti-human CD274 (29E.2A3) BV711	Biolegend
	Mouse anti-human T-bet (4B10) BV711	Biolegend
	Mouse anti-human CD11b (ICRF443) BV785	Biolegend
	Mouse anti-human CD45RA (HI100) BV785	Biolegend
	Mouse anti-human CD56 (5.1H11) BV785	Biolegend
	Mouse IgG1, isotype control antibody (MOPC-21) BV785	Biolegend
	Mouse anti-human CD337 (p30-15) BV785	BD
	Mouse anti-human CD4 (OKT4) BV786	Biolegend
	Mouse anti-human TCR Vα24-Jα18 (6B11) PE	Biolegend
	Mouse anti-human CD208 (I10-1112) PE	BD
	Mouse anti-human CD56 (HCD56) PE	Biolegend
	Mouse anti-human CD8a (RPA-T8) PE	Biolegend
	Mouse anti-human Granzyme B (QA16A02) PE	Biolegend
	Mouse IgG1, isotype control antibody (MOPC-21) PE	Biolegend
	Mouse IgG2a, isotype control antibody (MOPC-1731) PE	Biolegend
	Mouse anti-human ULBP-2/5/6 (165903) PE	R&D
	Mouse anti-human TCR Vβ11 (C21)PE	Beckman Coulter
	Mouse anti-human CD8 (SK1) PE/Dazzle	Biolegend
	Mouse anti-human HLA-DR (L243) PE/Dazzle	Biolegend
	Mouse IgG1, isotype control antibody (MOPC-21) PE/Dazzle	Biolegend
	Mouse IgG2a, isotype control antibody (MOPC-173) PE/Dazzle	Biolegend
	Mouse anti-human CD279 (EH12.2H7) PE/Dazzle	Biolegend
	Mouse anti-human CD14 (TuK4) PE/Cy5.5	eBio
	Mouse anti-human CD3 (SK7) PE/Cy5.5	eBio
	Mouse anti-human CD4 (SK3) PE/Cy5.5	eBio
	Mouse anti-human CD8a (RPA-T8) PE/Cy5.5	eBio
	Mouse IgG1, isotype control antibody (P3.6.2.8.1) PE/Cy5.5	eBio
	Mouse anti-human CD112 (TX31) PE/Cy7	Biolegend
	Mouse anti-human CD122 (TU27) PE/Cy7	Biolegend
	Mouse anti-human CD1c (L161) PE/Cy7	Biolegend
	Mouse anti-human CD226 (11A8) PE/Cy7	Biolegend
	Mouse anti-human CD3 (UCHT1) PE/Cy7	Biolegend
	Mouse anti-human CD45 (HI30) PE/Cy7	Biolegend
	Mouse anti-human EOMES (WD1928 ) PE/Cy7	eBio
	Mouse IgG1, isotype control antibody (MOPC-21) PE/Cy7	Biolegend
	Mouse anti-human CD13 (WM15) BUV395	BD
	Mouse anti-human CCR7 (3D12) BUV395	BD
	Mouse anti-human CD3 (SK7) BUV395	BD
	Mouse anti-human CD44 (G44-26) BUV395	BD
	Mouse anti-human CD45 (HI30) BUV395	BD
	Mouse IgG1, isotype control antibody (X40) BUV395	BD
	Rat IgG1, isotype control antibody (R35-95) BUV395	BD
	Mouse anti-human CD16 (3G8) BUV496	BD
	Mouse anti-human CD38 (HIT2) BUV496	BD
	Mouse anti-human CD4 (SK3) BUV496	BD
	Mouse IgG1, isotype control antibody (X40) BUV496	BD
	Mouse anti-human CD20 (2H7) BUV737	BD
	Mouse anti-human CD3 (UCHT1) BUV737	BD
	Mouse anti-human CD8 (SK1) BUV737	BD
	Mouse anti-human CD86 (2331) BUV737	BD
	Mouse IgG1, isotype control antibody (X40) BUV737	BD
	Mouse anti-human CD4 (OKT4) PE/Cy5.5	Biolegend
	Mouse anti-human CD56 (5.1H11) APC	Biolegend
	Mouse anti-human CD8a (HIT8a) APC/Cy7	Biolegend
	Mouse anti-human CD45 (HI30) PB	Biolegend
	Mouse anti-human CD33 (WM53) PE	Biolegend
	Mouse anti-WT1 Antibody (4D9-E11-E9)	RayBiotech
	goat anti-mouse IgG/M-Cy3	Jackson Immuno Research
	T-select HLA-A*A24:02 modificed WT1 Tetramer-CYTWNQMNL-PE	MBL
	T-select HLA-A*A24:02 Negative (HIV env) Tetramer-RYLRDQQLL-PE	MBL
